# Supplementary material for: Surface-Available HER2 Levels Alone Are Not Indicative of Cell Response to HER2-Targeted Antibody–Drug Conjugate Therapies
Source: Pharmaceutics. 2024 Jun 2;16(6):752. doi: 10.3390/pharmaceutics16060752 (PMC11206718; doi:10.3390/pharmaceutics16060752)
Supplement: Supplementary file 1 [file pharmaceutics-16-00752-s001.zip]

Archive with 1 entries (1 files):
- pharmaceutics-3029890-supplementary.pdf
